# Supplementary material for: Extracellular Vesicular Proteins in Plasma from Patients with Cutaneous Lupus Correlate with Disease Activity
Source: Curr Issues Mol Biol. 2025 Dec 23;48(1):13. doi: 10.3390/cimb48010013 (PMC12840522; doi:10.3390/cimb48010013)
Supplement: Supplementary file 1 [file cimb-48-00013-s001.zip]

Archive with 3 entries (3 files):
- cimb-3944802-supplementary.pdf
- Supplemental Figure S1.pptx
- supplementary Table S1,2.pdf
